# Supplementary material for: Exploring ammonium tolerance in a large panel of Arabidopsis thaliana natural accessions
Source: J Exp Bot. 2014 Sep 9;65(20):6023–33. doi: 10.1093/jxb/eru342 (PMC4203136; doi:10.1093/jxb/eru342)
Supplement: Supplementary Data [file supp_eru342_jexbot127829_file001.xlsx]

## Sheet: NH4+ content
	NH4+ -fed		NO3- - fed
	(µmol . g FW-1)		(µmol . g FW-1)
	Mean	se	Mean	se		T test
Pyl-1	4.07614	0.44886	1.91225	0.385082		0.0052969
Ran	2.19014	0.979934	1.66326	0.222832		0.275085
Jea	4.49313	0.537002	3.2645	0.962894		0.15297
Pi-0	4.03863	0.197516	2.24246	0.279135		0.00230937
Bl-1	4.60364	0.384114	1.57383	0.343895		0.00295442
Pa-1	4.93733	0.280377	2.42947	0.126465		0.000615725
Sp-o	3.50857	0.871791	1.40636	0.136087		0.0106201
Ta-0	3.51345	0.454617	2.65351	0.240821		0.0728244
St-0	6.65461	0.0657772	1.65974	0.0578837		6.30983e-06
Lip-0	5.1643	0.479032	1.86819	0.190892		0.00153762
Te-0	5.05716	0.530133	1.35672	0.293428		0.00330651
Kn-0	4.13423	0.279504	1.93554	0.48974		0.00399581
Bla-1	4.15307	0.48388	1.72011	0.250521		0.0052109
Edi-0	3.54239	0.422185	1.76624	0.106854		0.00755893
Tsu-0	3.42552	0.902658	3.26344	0.835484		0.455062
Stw-0	4.35347	0.129559	2.10649	0.542791		0.0257724
Ms-0	2.86552	0.421432	2.47485	0.0557966		0.28528
Mt-0	5.30159	0.388883	1.72255	0.235672		0.000111336
Nok-1	3.1086	0.372637	1.67143	0.129837		0.00452056
Ge-0	4.52661	0.516631	1.93985	0.144269		0.00128805
Ita-0	3.48008	1.01227	1.70078	0.200934		0.0306183
Ri-0	2.71584	0.157917	1.6248	0.0916092		0.000492438
Ct-1	3.2	0.472412	1.55113	0.277376		0.0118525
Can-0	2.14141	0.125615	1.68551	0.0939725		0.0219236
Cvi-0	4.20894	0.274201	1.69284	0.197026		0.000866248
Bur-0	2.86295	0.459676	1.56953	0.163211		0.018974
Alc-0	3.19784	0.740896	1.06256	0.0791955		0.0142939
Blh-1	4.45988	0.274388	2.24497	0.303524		0.00282112
Kondara	4.6092	0.332119	1.49577	0.0325966		0.00564724
Enkheim-T	3.08758	0.563844	2.37	0.262996		0.176943
Gre-0	3.70095	0.853757	2.54906	0.273131		0.100856
Jm-0	3.24064	0.0522229	2.72138	0.106538		0.01667
Mh-1	3.19578	0.347528	1.48234	0.189943		0.00247418
Rld-2	4.78522	0.23908	1.5244	0.0625334		0.000936288
Rubezhnoe-1	4.28474	0.797532	1.64305	0.249699		0.00760967
Sah-0	3.46876	0.465371	1.28902	0.132151		0.00551752
Sap-0	3.45451	0.760429	1.42105	0.110686		0.0129711
Sav-0	3.03793	0.25177	2.24088	0.154718		0.0271256
Shahdara	3.36601	0.558443	1.08007	0.326598		0.0153845
Yo-0	3.28555	0.656913	1.2128	0.297486		0.0259574
Akita	5.40313	0.96324	2.69599	0.271293		0.0336261
Ishikawa	3.44294	0.782943	2.3132	0.561903		0.204086
Sakata	3.34937	0.550919	1.24083	0.208052		0.00498543
N6	4.40056	0.23076	1.45493	0.412004		0.0031386
N7	4.10073	0.698104	1.60182	0.260549		0.00642058
N13	3.63511	0.563701	2.18956	0.0738516		0.0219448
N14	3.73764	0.750839	1.68619	0.192766		0.013899

## Sheet: Amino acids content
	NH4+ -fed		NO3- -fed
	(µmol Gln . g FW-1)		(µmol Gln . g FW-1)
	Mean	se	Mean	se		T-test
Pyl-1	58.0794	9.61781	20.7297	4.49851		0.0131846
Ran	34.5357	8.56794	15.5138	0.796377		0.0345432
Jea	57.8174	12.4575	25.3703	1.44624		0.0398504
Pi-0	44.3363	9.39707	24.4132	0.873355		0.0396296
Bl-1	52.5884	8.22093	25.8609	3.00284		0.00909474
Pa-1	59.3877	3.70615	22.3199	1.43527		6.80837e-05
Sp-o	44.0259	0.970442	17.613	0.668855		1.12497e-05
Ta-0	40.4591	6.20885	26.698	2.3794		0.0336471
St-0	58.8322	18.626	12.0804	2.63051		0.00896912
Lip-0	59.5106	7.07435	16.353	2.04846		0.000545741
Te-0	76.536	24.4719	16.3411	3.65543		0.0247623
Kn-0	48.9056	7.42386	18.1067	2.31032		0.00372055
Bla-1	66.7168	12.2406	20.9545	1.30768		0.00494121
Edi-0	46.5432	4.48094	16.781	0.114497		0.000206578
Tsu-0	40.6473	6.11235	18.9751	1.14968		0.00653504
Stw-0	53.2907	2.63354	22.1571	2.91444		0.000107113
Ms-0	41.5956	8.79265	18.7785	1.42865		0.0146599
Mt-0	54.7369	6.30956	23.4305	3.32178		0.00230784
Nok-1	48.641	4.60375	19.0427	2.17394		0.000568754
Ge-0	47.3284	3.53612	21.7738	2.5348		0.000539142
Ita-0	50.2783	5.49091	23.7102	1.85546		0.00187749
Ri-0	35.8022	4.99819	17.639	3.52623		0.0124891
Ct-1	49.8442	3.49788	21.5065	0.529795		0.000101027
Can-0	35.3154	6.32652	14.6063	1.08894		0.00900109
Cvi-0	65.6093	3.36758	23.5867	2.90862		4.00984e-05
Bur-0	50.9838	7.32351	23.5007	0.949154		0.00491689
Alc-0	57.3826	9.44949	17.2796	1.46024		0.00286142
Blh-1	69.0367	7.94805	25.6613	2.92541		0.00108755
Kondara	46.4638	15.5136	18.8513	1.1046		0.0439379
Enkheim-T	54.0353	9.60693	31.3173	3.80499		0.0463995
Gre-0	76.1433	3.35381	34.9419	3.0514		4.9862e-05
Jm-0	65.2029	8.32066	31.5005	4.72785		0.00624681
Mh-1	42.0054	5.78507	18.7684	1.10507		0.00378885
Rld-2	68.6503	6.80153	24.9547	3.43831		0.00186488
Rubezhnoe-1	83.2021	7.97655	21.2109	0.78784		0.000127337
Sah-0	45.678	4.24548	19.9801	2.78013		0.00281078
Sap-0	41.0225	7.16215	22.1462	1.66089		0.0212407
Sav-0	44.5281	2.73699	18.8612	1.54354		9.06123e-05
Shahdara	26.6671	8.55929	14.8853	1.99543		0.0894649
Yo-0	47.8106	9.3808	18.715	2.1365		0.011636
Akita	72.6294	14.4456	31.5801	1.6184		0.015098
Ishikawa	43.068	2.53608	29.3039	5.98597		0.0392923
Sakata	39.0696	6.76105	18.721	1.16096		0.0125394
N6	67.1157	8.86657	25.8299	2.24695		0.00585857
N7	56.405	7.74614	20.5687	1.81125		0.00204145
N13	57.7401	5.93864	28.6005	2.62482		0.00538124
N14	56.9815	11.3687	24.1648	2.08143		0.0147953

## Sheet: NR activity
	NR activity
	nmol NO3-. µg prot-1 . h-1
	NH4+-fed		NO3- -fed
	Mean	se	Mean	se		T-test
Pyl-1	0.0764114	0.0123877	0.482348	0.0210333		1.50824e-06
Ran	0.0655686	0.00971052	0.701593	0.113342		0.000696132
Jea	0.117023	0.0179809	0.633531	0.123048		0.00221155
Pi-0	0.0764925	0.0015166	0.526524	0.122635		0.0134063
Bl-1	0.0761535	0.00361057	0.511299	0.0625185		0.00112669
Pa-1	0.126501	0.0305539	0.493433	0.117894		0.00636842
Sp-o	0.0650164	0.00448596	0.372386	0.0264812		0.000166344
Ta-0	0.0855183	0.00873625	0.721946	0.0952175		0.000277952
St-0	0.0517771	0.0213446	0.421181	0.0296063		0.000668382
Lip-0	0.0637059	0.00355618	0.522114	0.0805975		0.000640453
Te-0	0.11876	0.0171979	0.878002	0.136576		0.00271726
Kn-0	0.130663	0.0280672	0.641919	0.132497		0.00345262
Bla-1	0.089016	0.00531786	0.619135	0.143511		0.0131134
Edi-0	0.0948716	0.0141804	0.500437	0.0397165		0.000199513
Tsu-0	0.0912105	0.0123456	0.412262	0.0210527		5.95496e-06
Stw-0	0.0989743	0.0110547	0.503055	0.0569158		0.000216837
Ms-0	0.0755387	0.00487504	0.791701	0.270383		0.0190584
Mt-0	0.0682906	0.00392428	0.599235	0.131762		0.009575
Nok-1	0.0833568	0.00776467	0.523794	0.0733716		0.000495332
Ge-0	0.0936779	0.0147099	0.387925	0.0596425		0.00151583
Ita-0	0.0803721	0.00535138	0.600327	0.146845		0.0151963
Ri-0	0.0736601	0.00450303	0.465802	0.0333895		9.05189e-05
Ct-1	0.0780559	0.00884877	0.403094	0.0895351		0.0140401
Can-0	0.0600049	0.00964863	0.280247	0.0447361		0.00148135
Cvi-0	0.0900465	0.00816815	0.511048	0.0707924		0.000453811
Bur-0	0.081998	0.0155053	0.503953	0.0858086		0.00144181
Alc-0	0.0913992	0.00763196	0.50128	0.0338279		0.000146645
Blh-1	0.112874	0.00840515	0.754075	0.171219		0.0125036
Kondara	0.126889	0.00908345	0.634592	0.21359		0.0275771
Enkheim-T	0.0878047	0.00314413	0.362495	0.0183515		6.143e-05
Gre-0	0.0749486	0.0129154	0.547826	0.0928126		0.000940436
Jm-0	0.113166	0.0105107	0.607206	0.0915265		0.000706003
Mh-1	0.0852481	0.00674017	0.579562	0.0959433		0.0036831
Rld-2	0.0787116	0.0365665	0.306389	0.0463479		0.00756464
Rubezhnoe-1	0.0673853	0.00423211	0.436156	0.114396		0.0207995
Sah-0	0.0564529	0.00716241	0.33043	0.0523652		0.0010234
Sap-0	0.0401185	0.0108211	0.329456	0.0665984		0.00257929
Sav-0	0.0639788	0.00987906	0.548537	0.113998		0.00273583
Shahdara	0.0721904	0.0149415	0.561083	0.086242		0.000699628
Yo-0	0.0673069	0.0114422	0.506245	0.0977857		0.00214529
Akita	0.0824521	0.00446984	0.554317	0.114176		0.00724927
Ishikawa	0.106834	0.0237854	0.494846	0.0151714		8.09693e-05
Sakata	0.109252	0.0200894	0.345364	0.027088		0.00109536
N6	0.0146153	0.0311544	0.361106	0.123528		0.0334471
N7	0.0692562	0.00947444	0.334768	0.0388289		0.00028086
N13	0.0693057	0.00939534	0.498335	0.090624		0.0052112
N14	0.0701146	0.00396832	0.387299	0.0297234		2.10097e-05

## Sheet: GS activity
	GS activity
	nmol GHM. µg prot-1 . h-1
	NH4+-fed		NO3- -fed
	Mean	se	Mean	se		T-test
Pyl-1	1.24691	0.110419	1.02175	0.0461841		0.0544853
Ran	1.10208	0.0457995	1.19395	0.118754		0.248797
Jea	1.24704	0.0477894	1.23148	0.112868		0.446566
Pi-0	1.32614	0.0468746	1.30693	0.0120422		0.332316
Bl-1	0.931244	0.0804011	0.965638	0.124475		0.413926
Pa-1	1.33376	0.174874	0.88782	0.014888		0.0822715
Sp-o	1.26346	0.101819	1.35412	0.125599		0.30247
Ta-0	1.34879	0.125395	1.29511	0.0895214		0.369707
St-0	1.0084	0.0178787	1.03028	0.111883		0.451395
Lip-0	1.091	0.0348622	1.07473	0.083932		0.431919
Te-0	1.39157	0.128231	1.49114	0.156289		0.330484
Kn-0	1.05335	0.0461238	1.09877	0.0814731		0.312587
Bla-1	1.0476	0.12217	1.10911	0.113473		0.365203
Edi-0	1.03353	0.0474252	1.09846	0.0537806		0.21309
Tsu-0	1.35934	0.063605	1.42805	0.113732		0.308472
Stw-0	1.45657	0.133399	1.29591	0.14521		0.223159
Ms-0	1.13019	0.0567222	1.2142	0.0715222		0.196456
Mt-0	0.934992	0.0963103	1.18561	0.0649134		0.0370751
Nok-1	1.24939	0.197794	1.37602	0.114138		0.299639
Ge-0	0.949195	0.160341	1.24918	0.177002		0.127895
Ita-0	0.906078	0.107155	1.25362	0.150209		0.0706337
Ri-0	1.15106	0.148883	1.34713	0.110573		0.163652
Ct-1	1.15296	0.0363987	1.61593	0.112895		0.00984621
Can-0	1.09698	0.157885	1.11479	0.0487061		0.458836
Cvi-0	1.06152	0.0715299	1.03337	0.095821		0.40937
Bur-0	1.17007	0.0697641	1.27431	0.088415		0.195185
Alc-0	1.14772	0.0609258	1.61686	0.339829		0.122884
Blh-1	1.21496	0.0481577	1.31122	0.0370717		0.0942019
Kondara	1.05643	0.0938814	1.24542	0.0808683		0.0890162
Enkheim-T	1.13705	0.0552831	1.16422	0.0745271		0.397905
Gre-0	1.1924	0.0520116	1.19941	0.222423		0.486427
Jm-0	1.22681	0.133118	1.4979	0.194468		0.142457
Mh-1	1.20021	0.104581	1.28379	0.134529		0.332356
Rld-2	1.36146	0.0638323	1.07463	0.073496		0.0187594
Rubezhnoe-1	1.1212	0.090632	1.06001	0.065268		0.298119
Sah-0	1.1031	0.0277452	1.05047	0.126147		0.34891
Sap-0	1.14633	0.253786	0.903851	0.0839255		0.174173
Sav-0	1.38952	0.173527	1.15935	0.211381		0.216129
Shahdara	1.2349	0.144843	1.16294	0.139899		0.366536
Yo-0	1.15621	0.0582199	1.08532	0.0531332		0.201527
Akita	1.12607	0.056408	1.1841	0.144306		0.363498
Ishikawa	1.28859	0.0480926	1.48903	0.172691		0.163067
Sakata	0.989958	0.179294	1.03389	0.158817		0.431691
N6	0.99683	0.0201918	1.04507	0.0772384		0.312948
N7	1.07711	0.0220341	0.952519	0.057571		0.0448829
N13	1.09038	0.136096	1.00749	0.0822892		0.301971
N14	1.15736	0.0986966	0.913052	0.0752361		0.0482703

## Sheet: GDH activity
	GDH aminating					GDH deaminating
	nmol NADH. µg prot-1 . min-1					nmol NADH. µg prot-1 . min-1
	NH4+-fed		NO3- -fed			NH4+-fed		NO3- -fed			T-test
	Mean	se	Mean	se		Mean	se	Mean	se		GDHam	GDHdeam
Pyl-1	24.5626	1.52029	19.4902	0.814338		2.51561	0.244374	6.3425	0.905118		0.0129546	0.00324409
Ran	19.3776	1.21849	14.8542	1.66594		1.97392	0.140301	4.21815	0.474969		0.0296976	0.00198454
Jea	29.754	3.95394	15.3709	1.83419		2.99247	0.272039	5.82057	0.89451		0.00970507	0.00891124
Pi-0	21.2744	0.994074	13.7679	2.16407		2.37115	0.108354	6.04131	0.393174		0.0225558	0.000287034
Bl-1	24.0602	0.363757	12.7248	1.85387		2.20951	0.467594	4.40119	0.292736		0.000482253	0.00824993
Pa-1	23.6714	1.23136	13.6793	1.42223		2.93798	0.0609972	4.41677	1.31916		0.0030419	0.0715242
Sp-o	22.8551	0.153423	22.5798	5.63407		2.6312	0.163802	6.26039	1.17966		0.484327	0.0190655
Ta-0	24.391	0.151258	24.791	3.37688		2.41572	0.0744684	5.50586	0.878418		0.454358	0.00637223
St-0	26.2846	2.59466	16.8308	1.93499		2.8356	0.0144262	5.09818	0.648229		0.0127515	0.0402653
Lip-0	24.3264	1.0855	16.6581	1.39952		3.04786	0.32954	6.00897	0.713671		0.00156267	0.00444539
Te-0	23.3672	1.21858	14.1144	1.2321		3.0473	0.48751	6.80431	0.714602		0.00173175	0.00611164
Kn-0	20.8863	1.3328	11.888	2.20445		3.53987	0.807538	6.79986	0.711032		0.00474001	0.0322413
Bla-1	17.1941	2.14036	14.5534	0.747005		2.40833	0.275014	5.01114	0.631841		0.121663	0.010418
Edi-0	22.7042	1.09742	18.1374	1.68423		2.29771	0.312116	4.6667	0.209128		0.0317554	0.000606358
Tsu-0	18.7052	1.94465	19.2156	4.09668		2.73911	0.29182	8.55169	0.636669		0.460377	8.29242e-05
Stw-0	27.2939	1.41526	21.2154	1.29764		3.92875	0.387817	6.98654	0.482235		0.00880584	0.00130036
Ms-0	28.8681	2.69326	26.095	2.22397		3.38409	0.0955342	5.69889	0.418799		0.225072	0.000840781
Mt-0	23.4531	2.02731	16.9249	0.818682		4.02931	0.976837	6.61461	0.37942		0.00701897	0.0196235
Nok-1	20.8015	1.6087	16.6205	1.66591		2.64585	0.36087	6.91333	0.450821		0.0543286	0.000157548
Ge-0	20.167	1.79144	14.0228	1.1833		2.01832	0.253337	5.66542	0.850752		0.0154807	0.00823421
Ita-0	21.4298	2.64356	15.1888	0.768175		2.45777	0.238709	4.5893	0.630667		0.0144826	0.0170763
Ri-0	14.4897	3.26629	13.9709	1.42105		1.79087	0.228642	6.66716	0.862659		0.444486	0.00267912
Ct-1	21.3264	1.78634	14.818	1.2856		1.95957	0.368306	6.53696	0.567537		0.0116773	0.000799409
Can-0	24.2421	2.05387	16.579	0.935824		2.89243	0.320123	4.63648	0.607979		0.0086263	0.0220924
Cvi-0	23.5423	1.878	21.3904	1.55109		2.60198	0.131639	6.40028	0.253023		0.20549	1.43087e-05
Bur-0	25.4121	0.404225	18.5451	1.63623		4.0223	0.502889	6.87848	0.663826		0.0041695	0.00698908
Alc-0	18.4549	1.52381	12.2967	1.00993		2.48186	0.315772	7.97509	1.52281		0.00842127	0.0120917
Blh-1	20.6691	2.44627	13.4603	1.69295		2.10566	0.6735	5.78011	0.637286		0.0231324	0.00831877
Kondara	28.7131	2.65344	15.025	1.19541		3.40096	0.172602	5.66586	0.503921		0.000717848	0.00268399
Enkheim-T	22.1451	0.777235	16.9051	1.74885		2.22769	0.104991	5.2354	1.07181		0.0302142	0.0321353
Gre-0	25.9058	2.09053	20.4183	1.30357		3.05582	0.186838	4.5568	0.742941		0.0337548	0.048894
Jm-0	30.2377	1.59482	22.3386	1.69463		4.40979	0.762771	6.77202	0.80219		0.00729792	0.0448606
Mh-1	20.9935	1.15598	15.1137	1.02011		2.59602	0.0648121	5.92731	0.518352		0.00441223	0.00145877
Rld-2	20.1803	1.82912	16.0917	0.592043		2.11763	0.491202	4.13194	0.833351		0.0297161	0.0590108
Rubezhnoe-1	26.5043	1.54576	14.9402	1.05765		2.27724	1.09846	4.94003	0.680034		0.000133417	0.0405595
Sah-0	19.3138	1.5067	12.7369	0.37383		2.16507	0.261275	3.06193	0.71323		0.00272992	0.141195
Sap-0	15.4173	1.63956	11.1006	0.962815		1.54691	0.330994	5.4048	0.619311		0.0264319	0.000761758
Sav-0	22.2018	3.43147	13.0402	4.26525		1.88386	0.360695	5.68646	0.850478		0.0663746	0.00312125
Shahdara	25.4704	2.65796	15.5751	0.430979		2.65354	0.438963	6.39331	1.25126		0.00313251	0.0151713
Yo-0	20.1041	0.820638	17.8263	0.61901		2.11511	0.211213	5.36031	0.45256		0.0342893	0.000316155
Akita	30.2085	2.7448	21.0329	2.50102		3.44225	0.17994	4.45895	0.600625		0.031779	0.0901104
Ishikawa	19.4842	1.89702	15.8244	0.822126		2.36334	0.244898	3.26756	0.421462		0.063545	0.0771754
Sakata	14.359	2.0692	12.7695	1.02043		1.99582	0.180336	4.38963	0.448156		0.264371	0.0038659
N6	25.5988	1.59493	17.5786	0.534568		3.71501	0.355805	5.10106	0.305778		0.00155063	0.0157901
N7	26.8978	1.88086	18.3847	1.50759		3.18918	0.296268	5.50594	0.205479		0.00385658	0.000335609
N13	25.3806	1.94236	22.1656	2.69975		2.71659	0.376563	5.1948	0.204522		0.18552	0.000774966
N14	26.8573	2.88385	18.0066	1.81716		3.22089	0.398549	5.50766	0.640565		0.0204253	0.0115322
